# Supplementary material for: chi-miR-487b-3p Inhibits Goat Myoblast Proliferation and Differentiation by Targeting IRS1 through the IRS1/PI3K/Akt Signaling Pathway
Source: Int J Mol Sci. 2021 Dec 23;23(1):115. doi: 10.3390/ijms23010115 (PMC8745444; doi:10.3390/ijms23010115)
Supplement: Supplementary file 1 [file ijms-23-00115-s001.zip]

Archive with 1 entries (1 files):
- ijms-1473391-supplementary.pdf
